# Supplementary material for: Evaluating Virtual Planning Accuracy in Bimaxillary Advancement Surgery: A Retrospective Study Introducing the Planning Accuracy Coefficient
Source: J Clin Med. 2025 May 18;14(10):3527. doi: 10.3390/jcm14103527 (PMC12112641; doi:10.3390/jcm14103527)
Supplement: Supplementary file 1 [file jcm-14-03527-s001.zip]

Archive with 5 entries (4 files):
- Supplementary Data/
- Supplementary Data/Table S2.pdf
- __MACOSX/Supplementary Data/._Table S2.pdf
- Supplementary Data/Table S1.pdf
- __MACOSX/Supplementary Data/._Table S1.pdf
